# Supplementary material for: Leave or stay? Video-logger revealed foraging efficiency of humpback whales under temporal change in prey density
Source: PLoS One. 2019 Feb 5;14(2):e0211138. doi: 10.1371/journal.pone.0211138 (PMC6363283; doi:10.1371/journal.pone.0211138)
Supplement: S1 File — The file includes data for statistical analysis regarding these figures. (XLSX) [file pone.0211138.s003.xlsx]

## Sheet: Table3
Data used for Fig 3b, 8 and statistical analysis
Number of lunge per dive	Maximum dive depth (m)	Maximum IPD	Feeding duration (sec.)	Presence (y) or Absence (n) of other animals	Whale ID
1	19	0.638111	12	n	WhB13
1	35	1.76464	11	n	WhB13
1	15.25	0.718213	13	n	WhB13
1	19.5	0.0366756	14	n	WhB13
1	23	0.0387222	15	n	WhB13
1	18.75	0.481227	13	n	WhB13
1	11.25	0.149892	11	n	WhB13
1	10.75	0.149145	9	n	WhB13
1	13.75	1.33168	12	n	WhB13
1	13.5	0.139109	8	n	WhB13
1	12	0.83397	11	n	WhB13
1	14.25	0.647531	12	n	WhB13
1	14.25	0.440901	9	n	WhB13
1	6.75	0.116273	9	n	WhB13
1	5	0.115844	8	n	WhB13
1	6.75	0.212876	15	n	WhB13
1	11.25	0.0765723	9	n	WhB13
0	23	1.17017	0	n	WhB13
0	26.5	1.05951	0	n	WhB13
0	28.75	0.930563	0	n	WhB13
0	30.5	1.13974	0	n	WhB13
0	31.75	1.39342	0	n	WhB13
0	6.25	0.625811	0	n	WhB13
0	6.5	0.043185	0	n	WhB13
0	35	0.608115	0	n	WhB13
0	6.75	0.0881061	0	n	WhB13
0	13.5	0.707357	0	n	WhB13
0	32.25	0.70252	0	n	WhB13
0	10	0.120941	0	n	WhB13
0	5.25	0.341077	0	n	WhB13
0	7	0.130538	0	n	WhB13
0	11.25	0.0759394	0	n	WhB13
0	32.5	0.813638	0	n	WhB13
0	5.25	0.0373356	0	n	WhB13
0	6.5	0.0371341	0	n	WhB13
0	10.75	0.0805338	0	n	WhB13
0	4	0	0	n	WhB13
0	5.25	0.115386	0	n	WhB13
0	9.25	0.121366	0	n	WhB13
0	10.5	0.0791293	0	n	WhB13
0	9.5	0.117375	0	n	WhB13
0	5.5	0.0779675	0	n	WhB13
0	11	0.373844	0	n	WhB13
0	5.25	0.0384778	0	n	WhB13
0	6	0.037913	0	n	WhB13
0	11	0.345235	0	n	WhB13
0	5.75	0.0771528	0	n	WhB13
0	10	0.353109	0	n	WhB13
0	5	0.0392251	0	n	WhB13
0	9.25	0.0784865	0	n	WhB13
0	4	0.0784831	0	n	WhB13
0	6.75	0	0	n	WhB13
0	9	0.0784501	0	n	WhB13
0	6	0.0769527	0	n	WhB13
0	10	0.421083	0	n	WhB13
0	5.75	0.0773303	0	n	WhB13
0	10.25	0.267995	0	n	WhB13
0	20.75	0.500275	0	n	WhB13
0	4.75	0.0381575	0	n	WhB13
0	5.25	0.0384504	0	n	WhB13
0	5.25	0.0383618	0	n	WhB13
0	6	0.115083	0	n	WhB13
0	6	0.0383792	0	n	WhB13
0	4.25	0.0390181	0	n	WhB13
0	11.5	2.42511	0	n	WhB13
0	7.25	0.0366568	0	n	WhB13
0	10.25	0.112668	0	n	WhB13
0	27	0.548601	0	n	WhB13
0	22.75	0.820905	0	n	WhB13
0	4.75	0	0	n	WhB13
0	6	0.07312	0	n	WhB13
0	22.25	0.590781	0	n	WhB13
0	4.5	0.03584	0	n	WhB13
0	15.5	0.110892	0	n	WhB13
0	13.5	0.30796	0	n	WhB13
0	4	0	0	n	WhB13
0	4.5	0.152766	0	n	WhB13
0	4.5	0.0381711	0	n	WhB13
0	17.75	0.658979	0	n	WhB13
0	5.75	0.0382459	0	n	WhB13
0	12	2.19799	0	n	WhB13
0	5	0.0385187	0	n	WhB13
0	7	0.0765187	0	n	WhB13
0	8.5	0.115513	0	n	WhB13
0	16	0.15359	0	n	WhB13
0	4	0.114996	0	n	WhB13
0	5.75	0.0381789	0	n	WhB13
0	14	0.190666	0	n	WhB13
0	4.5	0.115099	0	n	WhB13
0	5.5	0.0381387	0	n	WhB13
0	6	0.0381382	0	n	WhB13
0	4.25	0	0	n	WhB13
0	10	0.0764792	0	n	WhB13
0	6	0	0	n	WhB13
0	4.75	0.0381339	0	n	WhB13
0	4.5	0.0385109	0	n	WhB13
0	4.25	0	0	n	WhB13
0	5.25	0	0	n	WhB13
0	4	0	0	n	WhB13
0	5.5	0.0386011	0	n	WhB13
0	5.25	0.0381554	0	n	WhB13
0	6.25	0.0382542	0	n	WhB13
0	6.75	0.0764611	0	n	WhB13
0	5.75	0.809826	0	n	WhB13
0	6	0	0	n	WhB13
0	5.5	0.0385156	0	n	WhB13
0	7	0.612079	0	n	WhB13
0	4.75	0.0383967	0	n	WhB13
0	5.25	0	0	n	WhB13
0	4.75	0.0384038	0	n	WhB13
0	21.75	1.15613	0	n	WhB13
0	5	0	0	n	WhB13
0	4.25	0	0	n	WhB13
0	5	0.189586	0	n	WhB13
0	21.5	0.473142	0	n	WhB13
0	20.75	0.645485	0	n	WhB13
0	4	0	0	n	WhB13
0	9.75	0.765363	0	n	WhB13
0	24.5	1.03015	0	n	WhB13
0	6	0.0758124	0	n	WhB13
0	4.25	0	0	n	WhB13
0	22.75	0.342562	0	n	WhB13
0	4	0.075726	0	n	WhB13
0	14.5	0.636287	0	n	WhB13
0	4.5	0.0373836	0	n	WhB13
0	16.75	1.12349	0	n	WhB13
0	5	0	0	n	WhB13
1	32.75	1.0161	9	y	WhB14
1	25	1.27865	8	y	WhB14
1	13.75	0.950872	11	y	WhB14
1	20.25	1.89481	13	n	WhB14
1	13.25	0.266451	10	y	WhB14
1	9.75	0.321474	11	n	WhB14
1	14.75	0.224122	12	y	WhB14
1	13.5	0.380967	12	y	WhB14
1	12.5	0.0667951	12	y	WhB14
1	23	2.52082	13	y	WhB14
1	18.75	0.50737	11	y	WhB14
2	22.25	0.843419	44	y	WhB14
1	25.5	1.54035	13	y	WhB14
1	24.25	0.966689	13	y	WhB14
1	30	1.52902	13	y	WhB14
1	21.25	0.429884	14	n	WhB14
1	20	0.229185	13	n	WhB14
1	31.25	1.71585	14	n	WhB14
2	27.25	1.04047	73	n	WhB14
1	20	1.5334	11	n	WhB14
1	16.75	0.328121	12	n	WhB14
1	11.25	0.321315	10	n	WhB14
1	24.75	1.1404	12	n	WhB14
1	20.5	0.855973	13	n	WhB14
1	14.5	0.677683	11	y	WhB14
1	17.25	0.660419	13	y	WhB14
1	23.75	1.41493	14	y	WhB14
1	19.25	0.52611	12	n	WhB14
1	19.5	0.588097	14	n	WhB14
1	22	0.829438	14	n	WhB14
1	18.75	0.535499	14	n	WhB14
1	15.25	0.329572	11	n	WhB14
1	18.25	0.602604	14	n	WhB14
1	17.25	0.328752	13	n	WhB14
1	20.5	1.53479	14	n	WhB14
1	27.5	1.22116	14	n	WhB14
1	19	0.656371	14	n	WhB14
1	21	0.890199	14	n	WhB14
1	21.25	1.34058	14	n	WhB14
1	19.25	0.718606	15	n	WhB14
1	22.25	1.09712	11	n	WhB14
1	22.25	0.988843	13	n	WhB14
1	20.25	0.658716	12	n	WhB14
1	20	0.750954	14	n	WhB14
1	22.25	0.980883	12	n	WhB14
1	21.75	0.426917	14	n	WhB14
1	17.25	0.457033	13	n	WhB14
1	19.75	0.722342	14	n	WhB14
1	24.75	0.784587	12	n	WhB14
1	22.75	0.960844	15	n	WhB14
1	22.75	1.20773	13	n	WhB14
1	21	0.896677	13	n	WhB14
1	21	1.28797	12	n	WhB14
1	18.25	0.628873	12	n	WhB14
1	17	0.393834	11	n	WhB14
1	26.25	0.855576	14	n	WhB14
1	19.75	0.905323	11	n	WhB14
1	20	0.474237	11	n	WhB14
3	32.25	1.52862	115	n	WhB14
1	27.75	0.938382	13	n	WhB14
1	27.25	1.21647	16	n	WhB14
1	27.75	1.62476	12	n	WhB14
2	28.75	1.53923	78	n	WhB14
1	19.75	0.401041	11	n	WhB14
1	21.5	1.02533	11	n	WhB14
1	23.25	1.42212	11	n	WhB14
1	26.25	1.20005	13	n	WhB14
1	26.25	1.20519	14	n	WhB14
1	24	1.41847	14	n	WhB14
1	24.75	0.974605	16	n	WhB14
1	22.75	0.752078	11	n	WhB14
1	20.75	0.441893	10	n	WhB14
1	18.75	0.520752	11	n	WhB14
1	19	0.180398	11	n	WhB14
1	19.5	0.244567	12	n	WhB14
1	17.75	0.1864	11	n	WhB14
1	22.5	0.661321	14	n	WhB14
1	21.75	1.52855	13	n	WhB14
1	26.5	1.88848	13	n	WhB14
1	30	0.974408	13	n	WhB14
1	26.75	1.37803	12	n	WhB14
1	29	1.99872	14	n	WhB14
1	35	1.57351	14	n	WhB14
2	33	1.73671	90	n	WhB14
1	30.75	1.07388	13	n	WhB14
1	32.5	1.41012	13	n	WhB14
1	32.5	1.12837	14	n	WhB14
1	25.25	1.54981	13	n	WhB14
1	28.25	1.29226	15	n	WhB14
1	28.5	1.49059	13	n	WhB14
1	33.25	1.05199	12	n	WhB14
2	32.25	1.39408	95	n	WhB14
1	27.25	1.3385	14	n	WhB14
0	6.5	0.0886289	0	n	WhB14
0	5.75	0.086827	0	n	WhB14
0	3.75	0	0	n	WhB14
0	7.5	0.584975	0	n	WhB14
0	9	0.27302	0	n	WhB14
0	4	0.050814	0	n	WhB14
0	3.75	0	0	n	WhB14
0	4	0	0	n	WhB14
0	3.75	0	0	n	WhB14
0	3.75	0	0	n	WhB14
0	4.5	0.101797	0	n	WhB14
0	5.5	0.264915	0	n	WhB14
0	8.25	0.105335	0	n	WhB14
0	16.75	0.965942	0	n	WhB14
0	7.25	0.0516086	0	n	WhB14
0	7.75	0.129785	0	n	WhB14
0	6.25	0.0956608	0	n	WhB14
0	7.25	0.0487028	0	n	WhB14
0	7	0.0507908	0	n	WhB14
0	13	0.105767	0	n	WhB14
0	23	1.52169	0	n	WhB14
0	21.75	1.74181	0	n	WhB14
0	11.5	0.114301	0	n	WhB14
0	11.5	0.57933	0	n	WhB14
0	8	0.10273	0	n	WhB14
0	4	0.0454306	0	n	WhB14
0	3.75	0	0	n	WhB14
0	3.75	0	0	n	WhB14
0	6.25	0.220949	0	n	WhB14
0	20.5	0.995718	0	n	WhB14
0	5.25	0.143403	0	n	WhB14
0	6.5	0.734411	0	n	WhB14
0	7.75	0.0831262	0	n	WhB14
0	20.75	1.73144	0	n	WhB14
0	23.25	2.02098	0	n	WhB14
0	24.5	2.45801	0	n	WhB14
0	3.75	0	0	n	WhB14
0	7.5	0.0405902	0	n	WhB14
0	4.75	0.0556229	0	n	WhB14
0	5.5	0.0467041	0	n	WhB14
0	3.75	0	0	n	WhB14
0	23.5	1.45032	0	n	WhB14
0	6	0.0497584	0	n	WhB14
0	6.5	0.0924402	0	y	WhB14
0	6.5	0.0591013	0	n	WhB14
0	12	0.04877	0	n	WhB14
0	29.25	0.771579	0	n	WhB14
0	7	0.0401761	0	n	WhB14
0	5.75	0.0368317	0	n	WhB14
0	4.5	0.0398134	0	n	WhB14
0	4	0	0	n	WhB14
0	6.5	0.0414563	0	n	WhB14
0	4	0	0	n	WhB14
0	3.75	0	0	n	WhB14
0	6.25	0.0408991	0	n	WhB14
0	3.75	0	0	n	WhB14
0	5.25	0	0	n	WhB14
0	3.75	0	0	n	WhB14
0	3.75	0	0	n	WhB14
0	3.75	0	0	n	WhB14
0	4.5	0.088636	0	n	WhB14
0	3.75	0	0	n	WhB14
0	3.75	0	0	n	WhB14
0	4	0	0	n	WhB14
0	5.5	0.0431867	0	n	WhB14
0	5	0	0	n	WhB14
0	3.75	0	0	n	WhB14
0	3.75	0	0	n	WhB14
0	4.25	0.043508	0	n	WhB14
0	3.75	0	0	n	WhB14
0	6.25	0.0419342	0	y	WhB14
0	8.25	0.0421101	0	n	WhB14
0	4.5	0	0	n	WhB14
0	6.25	0	0	n	WhB14
0	5	0	0	n	WhB14
0	3.75	0	0	n	WhB14
0	3.75	0	0	n	WhB14
0	8	0.0529857	0	n	WhB14
0	6	0	0	n	WhB14
0	5.25	0.0514636	0	n	WhB14
0	31.25	0.401913	0	y	WhB14
0	10	0.0415012	0	n	WhB14
0	3.75	0	0	n	WhB14
0	5.25	0	0	n	WhB14
0	7.5	0.20312	0	n	WhB14
0	5.75	0.0472255	0	n	WhB14
0	3.75	0	0	n	WhB14
0	4.25	0	0	n	WhB14
0	4.25	0	0	n	WhB14
0	5.5	0.0428671	0	n	WhB14
0	7.25	0.0448314	0	n	WhB14
0	16.5	0.350826	0	y	WhB14
0	28.5	1.18029	0	n	WhB14
0	26.25	1.11605	0	y	WhB14
3	34.75	0.932713	60	n	WhC14
2	32.5	0.838653	44	n	WhC14
1	30.75	0.589214	12	n	WhC14
2	32.5	0.97454	59	n	WhC14
3	32.25	1.39476	75	n	WhC14
3	33	0.810036	80	n	WhC14
1	33.5	1.27868	12	n	WhC14
2	33	1.84701	45	n	WhC14
3	34.75	1.35676	80	n	WhC14
2	30.5	1.9808	49	n	WhC14
3	34	1.35355	89	n	WhC14
3	30.5	2.06685	72	n	WhC14
2	34.75	1.638	53	n	WhC14
1	32	1.69367	12	n	WhC14
2	34.75	1.68205	50	n	WhC14
1	27.5	1.40774	12	n	WhC14
1	24.75	0.975725	13	n	WhC14
1	27.75	1.1884	14	n	WhC14
1	29	1.18171	15	n	WhC14
1	28.5	1.37153	13	n	WhC14
3	32	1.65906	59	n	WhC14
1	24	1.80748	13	n	WhC14
1	26	1.17071	12	n	WhC14
1	21.75	2.16627	12	n	WhC14
1	27.25	1.29977	13	n	WhC14
2	28.5	1.39256	57	n	WhC14
1	24.25	1.99657	13	n	WhC14
1	28.75	1.62716	14	n	WhC14
1	28.75	2.06692	15	n	WhC14
2	28.5	1.77878	46	n	WhC14
2	28.5	1.4017	34	n	WhC14
1	26.5	1.85802	17	n	WhC14
2	32.25	1.62961	53	n	WhC14
1	32.25	1.58994	11	n	WhC14
2	30.25	1.55441	47	n	WhC14
3	32.5	1.57276	69	n	WhC14
2	28.5	1.57069	41	n	WhC14
2	32.75	1.40515	59	n	WhC14
1	32.25	1.69485	12	n	WhC14
2	33.25	1.21735	47	n	WhC14
2	32	2.69944	46	n	WhC14
2	32.25	1.86521	39	n	WhC14
1	30	1.47392	13	n	WhC14
2	31.5	1.3298	48	n	WhC14
2	31.25	2.62848	75	n	WhC14
1	25.5	1.82571	11	n	WhC14
1	24	1.68689	12	n	WhC14
1	22.5	1.1273	10	n	WhC14
1	20.75	1.73629	13	n	WhC14
1	21.75	1.48585	13	n	WhC14
2	27	1.19079	44	n	WhC14
1	23.75	2.58033	12	n	WhC14
1	25	1.47957	13	n	WhC14
1	22	1.44301	10	n	WhC14
2	25	1.6641	41	n	WhC14
1	24.5	1.7946	13	n	WhC14
3	27	1.33167	66	n	WhC14
2	29	1.99175	44	n	WhC14
2	29	1.3684	42	n	WhC14
1	23.75	1.06791	12	n	WhC14
2	26.5	1.60551	37	n	WhC14
1	27.75	1.28673	12	n	WhC14
2	32.75	1.75276	32	n	WhC14
1	23.5	1.33325	11	n	WhC14
2	25	2.23329	38	n	WhC14
4	31.5	1.43383	104	n	WhC14
1	31.5	1.43151	12	n	WhC14
1	28	1.37335	11	n	WhC14
1	26.5	1.8262	12	n	WhC14
3	27.75	1.31951	67	n	WhC14
2	27.75	2.113	39	n	WhC14
2	30.25	1.34561	38	n	WhC14
1	26.25	1.4621	11	n	WhC14
1	27.5	1.37437	12	n	WhC14
2	31.75	1.86564	48	n	WhC14
1	30	1.69708	12	n	WhC14
2	28.75	1.78648	43	n	WhC14
1	30.75	1.57738	13	n	WhC14
1	28.5	1.51377	12	n	WhC14
2	25.75	1.7648	35	n	WhC14
1	26	1.7253	12	n	WhC14
1	24.5	1.56664	13	n	WhC14
1	27	1.76308	13	n	WhC14
1	25	1.88363	11	n	WhC14
2	27.25	1.65336	36	n	WhC14
1	21.25	2.20486	13	n	WhC14
1	21.5	1.52762	11	n	WhC14
1	20.25	1.36565	12	n	WhC14
2	26.75	2.08787	40	n	WhC14
1	29.75	1.74019	11	n	WhC14
3	28.25	1.29459	67	n	WhC14
3	32.75	1.42783	69	n	WhC14
4	30.75	1.97192	98	n	WhC14
3	34.75	2.88364	86	n	WhC14
2	28.5	1.45999	41	n	WhC14
3	29.5	1.61236	69	n	WhC14
1	33.5	1.21608	12	n	WhC14
1	34.5	1.99005	13	n	WhC14
3	34.75	1.77995	71	n	WhC14
1	29.5	2.05078	11	n	WhC14
2	27.5	1.13932	40	n	WhC14
3	32.5	1.23698	79	n	WhC14
1	31	1.26953	13	n	WhC14
1	26.75	1.46484	13	n	WhC14
1	30	1.52995	14	n	WhC14
1	29.5	1.52995	14	n	WhC14
1	34.75	1.20443	12	n	WhC14
2	32.5	1.5625	36	n	WhC14
2	29.75	1.72526	44	n	WhC14
1	24.75	1.59505	11	n	WhC14
1	32.75	1.5625	10	n	WhC14
2	31.25	1.36719	44	n	WhC14
2	30.5	1.4974	47	n	WhC14
2	31.75	1.26953	38	n	WhC14
2	26.5	1.52995	39	n	WhC14
2	29.25	1.4974	48	n	WhC14
2	29.75	1.30208	36	n	WhC14
1	26.25	1.4974	13	n	WhC14
1	35	1.92057	13	n	WhC14
2	34.25	1.33287	56	n	WhC14
2	33.75	1.21334	73	n	WhC14
2	34.25	2.14472	66	n	WhC14
1	26.5	1.27514	14	n	WhC14
1	31.25	1.29416	13	n	WhC14
1	31	1.78626	12	n	WhC14
1	30.5	1.36309	9	n	WhC14
1	32.25	1.29986	9	n	WhC14
1	26.25	1.23955	13	n	WhC14
1	32.25	0.988713	12	n	WhC14
1	34	0.856953	14	n	WhC14
1	24.25	1.22909	11	y	WhC14
2	29.25	0.843976	42	y	WhC14
1	28.25	0.981301	12	n	WhC14
1	24.75	1.27792	11	n	WhC14
1	32	1.23317	10	n	WhC14
1	25.25	1.33344	11	y	WhC14
1	31.25	0.76392	8	n	WhC14
0	33.75	1.08204	0	n	WhC14
0	4	0	0	n	WhC14
0	5	1.07336	0	n	WhC14
0	33.25	1.12545	0	n	WhC14
0	28.75	2.16627	0	n	WhC14
0	4.25	1.3684	0	n	WhC14
0	5.5	1.72526	0	n	WhC14
0	22.75	1.33287	0	n	WhC14
0	4.25	1.19797	0	n	WhC14
0	4	0.847246	0	n	WhC14
0	4	1.12796	0	n	WhC14
0	5	1.30999	0	n	WhC14
0	5	1.43443	0	n	WhC14
0	4.75	1.04845	0	n	WhC14
0	4.25	0	0	n	WhC14
0	4.75	0	0	n	WhC14
0	4.25	1.38684	0	n	WhC14
0	4	0	0	n	WhC14
0	4	1.2834	0	n	WhC14
0	33.75	1.52541	0	n	WhC14
0	15.25	0.0917532	0	n	WhC14
0	12	2.14472	0	n	WhC14
0	4.25	0	0	n	WhC14
0	4	1.29416	0	n	WhC14
0	31.25	1.61073	0	n	WhC14
0	5.75	1.22783	0	n	WhC14
0	4	0	0	n	WhC14
0	5.25	1.09412	0	n	WhC14
0	5.5	0	0	n	WhC14
0	5.75	0.0446166	0	n	WhC14
0	8.75	0	0	n	WhC14
0	4.5	0.0458716	0	n	WhC14
0	6.25	0	0	n	WhC14
0	4.75	0	0	n	WhC14
0	4	0.786906	0	n	WhC14
0	19.5	0	0	n	WhC14
0	4.25	1.49878	0	n	WhC14
0	4.25	0.905551	0	n	WhC14
0	4.5	0	0	n	WhC14
0	4.5	0	0	n	WhC14
0	5	0.0440968	0	n	WhC14
0	5.75	0.0828607	0	n	WhC14
0	6.75	0.0458505	0	n	WhC14
0	5	0.0408498	0	n	WhC14
0	4.25	1.30747	0	n	WhC14
0	4	0.226519	0	n	WhC14
0	6.25	0.116679	0	n	WhC14
0	6	0	0	n	WhC14
0	4	0.0844341	0	n	WhC14
0	6.25	1.04664	0	n	WhC14
0	11.75	0.041272	0	n	WhC14
0	14.25	1.63926	0	n	WhC14
0	13.5	1.15593	0	n	WhC14
0	16.5	1.29885	0	n	WhC14
0	4	0	0	n	WhC14
0	6	0.883946	0	n	WhC14
0	25.5	1.42798	0	n	WhC14
0	4.25	0	0	n	WhC14
0	5.5	1.98186	0	n	WhC14
0	15.25	1.60923	0	n	WhC14
0	16.75	0.240381	0	n	WhC14
0	23	1.89272	0	n	WhC14
0	7	0.0386527	0	n	WhC14
0	17.5	0.04036	0	n	WhC14
0	8	2.38619	0	n	WhC14
0	21.25	0.0388747	0	n	WhC14
0	27.75	0	0	n	WhC14
0	7.75	0	0	n	WhC14
0	18	0.127571	0	n	WhC14
0	8.75	0	0	n	WhC14
0	11.5	0	0	n	WhC14
0	16.75	0	0	n	WhC14
0	12	0.492641	0	n	WhC14
0	16.5	0.0803242	0	n	WhC14
0	17	0.0393212	0	n	WhC14
0	17.75	0	0	n	WhC14
0	16	0.369857	0	n	WhC14
0	20.75	0.696885	0	n	WhC14
0	7.5	0.0396531	0	n	WhC14
0	14	0.0387457	0	n	WhC14
0	13.25	0.0410872	0	n	WhC14
0	14.5	0.128497	0	n	WhC14
0	13.5	1.25645	0	n	WhC14
0	29.5	0.0759033	0	n	WhC14
0	15.5	0.118672	0	n	WhC14
0	12.5	0.116807	0	n	WhC14
0	12.75	0.112502	0	n	WhC14
0	12.5	0.110577	0	n	WhC14
0	13.25	0.0785447	0	n	WhC14
0	13.5	1.7962	0	n	WhC14
0	18.5	0.413495	0	n	WhC14
0	11	0.125508	0	n	WhC14
0	16	0.348311	0	n	WhC14
0	13.75	0.372019	0	n	WhC14
0	13.75	0.318817	0	n	WhC14
0	19	0.209867	0	n	WhC14
0	17.75	0.152687	0	n	WhC14
0	11.75	0.0836075	0	n	WhC14
0	14.5	0.940895	0	n	WhC14
0	25.5	0.780997	0	n	WhC14
0	12	0.205799	0	n	WhC14
0	10.75	1.59802	0	n	WhC14
0	11.75	0.0874684	0	n	WhC14
0	12.5	0	0	n	WhC14
0	4	0.132656	0	n	WhC14
0	11.25	0.140663	0	n	WhC14
0	11.5	0.0473397	0	n	WhC14
0	13	1.25657	0	n	WhC14
0	17.5	0.913791	0	n	WhC14
0	10.5	0.18681	0	n	WhC14
0	13.75	0.268	0	n	WhC14
0	11.75	0.0365145	0	n	WhC14
0	8	1.38045	0	n	WhC14
0	5.5	1.27214	0	n	WhC14
0	23.5	0.856953	0	n	WhC14
1	31.25	1.25375	12	n	WhE14
1	34.75	0.951003	11	n	WhE14
1	31.75	1.0506	12	n	WhE14
1	19.75	1.53408	15	n	WhE14
0	32.5	0.995329	0	n	WhE14
0	4.25	0	0	n	WhE14
0	4	0	0	n	WhE14
0	4	0	0	n	WhE14
0	4	0	0	n	WhE14
0	4	0.0344786	0	n	WhE14
0	4	0	0	n	WhE14
0	4	0	0	n	WhE14
