# Supplementary material for: Leave or stay? Video-logger revealed foraging efficiency of humpback whales under temporal change in prey density
Source: PLoS One. 2019 Feb 5;14(2):e0211138. doi: 10.1371/journal.pone.0211138 (PMC6363283; doi:10.1371/journal.pone.0211138)
Supplement: S2 File — (XLSX) [file pone.0211138.s004.xlsx]

## Sheet: Sheet1
Data used to construct Fig 5 and S1 Fig.
#: Number of dives
D: Desent duration
A: Acent duration
S: Post surfaceduraton					ID: Whale ID
x0: Start time of feeding					y0: Energy intake at beginning of a dive
x1: Time of first lunge of a dive					y1: Cumulative energy intake of first lunge of a dive						t1: duration of first lunge event				Ec1: Ec of the first lunge				En1: En up to the first lunge
x2: Time of second lunge of a dive					y1: Cumulative energy intake of second lunge of a dive						t2: duration of second lunge event				Ec2: Ec of the first to second lunge				En2: En up to the second lunge
x3: Time of third lunge of dive					y3: Cumulative energy intake at third lunge of a dive						t3: duration of the third lunge event				Ec3: Ec of the second to third lunge				En3: En up to the third lunge
x4: time of fourth lunge of a dive					y4: Cumulative energy intake at fourth lunge of a dive						t4: duration of the fourth lunge event				Ec4: Ec of the third to forth lunge				En4: En up to the forth lunge
Two-lunge dive (Present)
#	x0	x1	x2	y0	y1	y2	D	A	S	ID	t1	t2
1	0	13	42	0	0.000203805	0.000160741	20	2	11	WhC14	13	10
Two-lunge dive (Absent)
#	x0	x1	x2	y0	y1	y2	D	A	S	ID	t1	t2	Ec1	Ec2	En1	En2
1	0	11	73	0	2.12644e-05	0.000148734	31	3	11	WhB14	11	13	1.93313e-06	2.39894e-06	3.79721e-07	1.44066e-06
2	0	11	78	0	0.000317281	0.000164909	28	5	11	WhB14	11	13	2.88437e-05	2.46133e-06	5.76875e-06	3.95238e-06
3	0	13	90	0	0.000266286	0.000279351	73	5	11	WhB14	13	13	2.04835e-05	3.62794e-06	2.61065e-06	3.04825e-06
4	0	12	95	0	0.000171592	0.000237586	31	5	33	WhB14	12	13	1.42993e-05	2.86248e-06	2.11842e-06	2.49499e-06
5	0	13	44	0	0.000359573	0.000254614	36	1	12	WhC14	13	13	2.76595e-05	8.21335e-06	5.79956e-06	6.60416e-06
6	0	13	59	0	0.000611115	0.000284864	14	3	21	WhC14	13	14	4.70088e-05	6.1927e-06	1.19826e-05	9.2369e-06
7	0	14	48	0	0.000274205	0.000379238	24	6	31	WhC14	14	14	1.95861e-05	1.11541e-05	3.65607e-06	5.99489e-06
8	0	12	49	0	0.000451335	0.00030485	16	1	19	WhC14	12	15	3.76113e-05	8.23919e-06	9.40281e-06	8.89629e-06
9	0	12	56	0	0.000219611	0.000154912	26	3	33	WhC14	12	14	1.83009e-05	3.52073e-06	2.96772e-06	3.17392e-06
10	0	13	50	0	0.00033564	0.000232931	39	0	13	WhC14	13	12	2.58185e-05	6.29543e-06	5.16369e-06	5.57423e-06
11	0	11	57	0	0.000382292	0.000251731	17	0	12	WhC14	11	14	3.47538e-05	5.47241e-06	9.5573e-06	7.37236e-06
12	0	13	46	0	0.000370011	0.000115984	19	0	22	WhC14	13	15	2.84624e-05	3.51467e-06	6.85206e-06	5.58615e-06
13	0	11	34	0	0.000428095	0.000179236	26	0	11	WhC14	11	12	3.89177e-05	7.79287e-06	8.91865e-06	8.55396e-06
14	0	14	55	0	0.000314192	0.000244969	35	2	40	WhC14	14	13	2.24423e-05	5.97485e-06	3.45266e-06	4.23607e-06
15	0	13	47	0	0.000257613	0.000220407	20	3	21	WhC14	13	12	1.98164e-05	6.48256e-06	4.51953e-06	5.25297e-06
16	0	12	41	0	0.000369913	0.000186751	18	4	30	WhC14	12	11	3.08261e-05	6.43969e-06	5.77989e-06	5.98563e-06
17	0	11	59	0	0.000424631	0.00021532	31	3	22	WhC14	11	13	3.86028e-05	4.48583e-06	6.33778e-06	5.56479e-06
18	0	14	50	0	0.000212345	0.000168301	25	5	21	WhC14	14	15	1.51675e-05	4.67503e-06	3.26685e-06	3.76877e-06
19	0	12	47	0	0.000387918	0.000303614	19	0	21	WhC14	12	11	3.23265e-05	8.67469e-06	7.45996e-06	7.94864e-06
20	0	12	39	0	0.000343241	0.000310158	23	1	12	WhC14	12	12	2.86034e-05	1.14873e-05	7.15085e-06	8.71199e-06
21	0	11	48	0	0.000260496	0.000142653	27	0	22	WhC14	11	13	2.36815e-05	3.85549e-06	4.3416e-06	4.15618e-06
22	0	14	77	0	0.000468046	0.000168179	18	0	27	WhC14	14	14	3.34319e-05	2.66951e-06	7.93298e-06	5.21496e-06
23	0	11	44	0	0.000228148	0.000235453	22	0	12	WhC14	11	13	2.07407e-05	7.13494e-06	5.06996e-06	5.9436e-06
24	0	12	41	0	0.000388233	0.000143954	14	0	11	WhC14	12	12	3.23528e-05	4.96393e-06	1.04928e-05	8.06344e-06
25	0	11	44	0	0.000313929	0.000266441	16	0	11	WhC14	11	14	2.8539e-05	8.07397e-06	8.26129e-06	8.17423e-06
26	0	13	42	0	0.000255498	0.000191144	15	0	12	WhC14	13	14	1.96537e-05	6.59117e-06	6.38745e-06	6.47307e-06
27	0	12	37	0	0.000346946	0.000103332	15	0	10	WhC14	12	12	2.89122e-05	4.13328e-06	9.37692e-06	7.26255e-06
28	0	12	34	0	0.000221638	0.000170679	21	0	12	WhC14	12	12	1.84698e-05	7.75814e-06	4.92529e-06	5.85548e-06
29	0	12	38	0	0.000402919	0.000111738	17	0	27	WhC14	12	11	3.35766e-05	4.29762e-06	7.19498e-06	6.2763e-06
30	0	12	39	0	0.000407551	0.000244059	14	2	18	WhC14	12	12	3.39626e-05	9.03922e-06	8.8598e-06	8.92616e-06
31	0	10	38	0	0.000602196	0.000176784	20	0	11	WhC14	10	14	6.02196e-05	6.31371e-06	1.46877e-05	1.12896e-05
32	0	14	48	0	0.00023631	0.000171137	25	1	18	WhC14	14	14	1.68793e-05	5.03344e-06	4.07431e-06	4.42877e-06
33	0	12	43	0	0.000379382	0.000176656	14	4	27	WhC14	12	12	3.16152e-05	5.69858e-06	6.65582e-06	6.31861e-06
34	0	12	35	0	0.000633028	0.000185931	13	2	25	WhC14	12	10	5.27523e-05	8.08396e-06	1.21736e-05	1.09195e-05
35	0	11	36	0	0.000462574	0.000132022	20	0	12	WhC14	11	11	4.20522e-05	5.28088e-06	1.07575e-05	8.74406e-06
36	0	11	40	0	0.000415966	0.000179386	15	0	11	WhC14	11	13	3.78151e-05	6.18572e-06	1.12423e-05	9.02048e-06
37	0	12	41	0	0.000582871	5.46031e-05	17	4	17	WhC14	12	13	4.85726e-05	1.88287e-06	1.16574e-05	8.06929e-06
38	0	13	40	0	0.000166016	0.000130208	15	0	21	WhC14	13	12	1.27705e-05	4.82252e-06	3.38808e-06	3.89768e-06
39	0	12	37	0	0.000117187	0.000133464	66	0	49	WhC14	12	12	9.76558e-06	5.33856e-06	9.22732e-07	1.64902e-06
40	0	13	44	0	0.000286458	0.000133464	23	5	21	WhC14	13	13	2.20352e-05	4.30529e-06	4.62029e-06	4.51529e-06
41	0	13	46	0	0.00030599	0.000179037	20	0	13	WhC14	13	13	2.35377e-05	5.42536e-06	6.65196e-06	6.13958e-06
42	0	12	47	0	0.000289714	7.8125e-05	15	0	31	WhC14	12	12	2.41428e-05	2.23214e-06	4.99507e-06	3.95526e-06
43	0	12	40	0	0.000289714	0.000104167	19	2	11	WhC14	12	13	2.41428e-05	3.72025e-06	6.58441e-06	5.47057e-06
44	0	13	39	0	0.000152995	5.85938e-05	12	1	18	WhC14	13	11	1.17688e-05	2.25361e-06	3.47716e-06	3.0227e-06
45	0	14	48	0	0.00023112	0.000152995	16	1	19	WhC14	14	11	1.65086e-05	4.49985e-06	4.6224e-06	4.5728e-06
46	0	13	38	0	0.0003125	0.000120443	17	1	11	WhC14	13	11	2.40385e-05	4.81772e-06	7.44048e-06	6.46184e-06
47	0	14	59	0	0.000307445	0.000299224	24	5	33	WhC14	14	13	2.19604e-05	6.64942e-06	4.04533e-06	5.01379e-06
48	0	15	77	0	0.00035405	0.000260859	26	0	22	WhC14	15	14	2.36033e-05	4.2074e-06	5.61984e-06	4.91927e-06
49	0	14	70	0	5.44178e-05	0.000197316	22	0	26	WhC14	14	15	3.88699e-06	3.5235e-06	8.77707e-07	2.13334e-06
50	0	11	44	0	6.0667e-05	0.000226331	26	0	12	WhB14	11	13	5.51518e-06	6.85852e-06	1.2381e-06	3.49998e-06
Three-lunge dive (Absent)
#	x0	x1	x2	x3	y0	y1	y2	y3	D	A	S	ID	t1	t2	t3	Ec1	Ec2	Ec3	En1	En2	En3
1	0	13	50	115	0	0.000326	0.000205	0.00017	29	4	44	WhB14	13	11	14	2.51078e-05	5.53e-06	2.61e-06	3.62668e-06	4.18086e-06	3.64906e-06
2	0	13	35	64	0	8.6e-05	0.000389	0.000327	23	1	28	WhC14	13	13	14	6.64398e-06	1.77e-05	1.12915e-05	1.3288e-06	5.46888e-06	6.92454e-06
3	0	14	45	78	0	0.000436	0.00049	0.000549	25	5	37	WhC14	14	14	14	3.11148e-05	1.579e-05	1.663e-05	5.37786e-06	8.26084e-06	1.01656e-05
4	0	13	51	80	0	0.000603	0.000218	0.000345	32	1	33	WhC14	13	13	14	4.63973e-05	5.74e-06	1.18986e-05	7.635e-06	7.01921e-06	7.9884e-06
5	0	13	46	84	0	0.000191	0.000205	0.000166	28	2	41	WhC14	13	13	13	1.47153e-05	6.22e-06	4.37155e-06	2.27737e-06	3.38895e-06	3.62985e-06
6	0	12	54	89	0	0.000531	0.000414	0.000344	20	8	53	WhC14	12	12	12	4.42595e-05	9.86e-06	9.84094e-06	5.7109e-06	7.00066e-06	7.58542e-06
7	0	13	40	73	0	0.000529	0.000431	0.000208	20	5	43	WhC14	13	13	13	4.06805e-05	1.596e-05	6.31012e-06	6.52896e-06	8.88725e-06	8.28409e-06
8	0	13	36	59	0	0.000364	0.000314	0.000106	32	0	25	WhC14	13	13	11	2.79648e-05	1.365e-05	4.61878e-06	5.19346e-06	7.28427e-06	6.75577e-06
9	0	14	45	70	0	0.000281	0.000304	0.000251	29	4	39	WhC14	14	14	12	2.00526e-05	9.79e-06	1.00426e-05	3.26438e-06	4.99461e-06	5.88333e-06
10	0	14	41	66	0	0.000287	0.000245	0.000271	17	0	20	WhC14	14	14	15	2.05148e-05	9.06e-06	1.08201e-05	5.63151e-06	6.81709e-06	7.7887e-06
11	0	12	36	67	0	0.000434	0.000352	0.000161	15	0	20	WhC14	12	12	14	3.61742e-05	1.468e-05	5.17913e-06	9.23596e-06	1.10776e-05	9.28491e-06
12	0	12	42	67	0	0.000418	0.000316	0.000221	16	4	36	WhC14	12	12	11	3.48476e-05	1.053e-05	8.82e-06	6.14957e-06	7.48929e-06	7.75976e-06
13	0	12	47	70	0	0.000354	0.000154	0.000158	20	1	20	WhC14	12	12	12	2.94877e-05	4.41e-06	6.8487e-06	6.67645e-06	5.77626e-06	5.99848e-06
14	0	12	54	86	0	0.000266	0.000298	0.000148	30	2	35	WhC14	12	12	11	2.21766e-05	7.09e-06	4.64012e-06	3.36859e-06	4.66041e-06	4.65617e-06
15	0	13	40	69	0	0.00061	0.000317	0.000329	15	0	27	WhC14	13	13	15	4.69168e-05	1.173e-05	1.13426e-05	1.10894e-05	1.1299e-05	1.13104e-05
16	0	15	50	73	0	0.000394	0.000472	0.000297	27	0	21	WhC14	15	15	13	2.62605e-05	1.349e-05	1.28954e-05	6.25249e-06	8.8376e-06	9.60892e-06
17	0	14	46	80	0	0.000251	0.000332	0.000166	25	2	47	WhC14	14	14	12	1.79036e-05	1.038e-05	4.88282e-06	2.84831e-06	4.85568e-06	4.86168e-06
Four-lunge dive
#	x0	x1	x2	x3	x4	y0	y1	y2	y3	y4	D	A	S	ID	t1	t2	t3	t4
1	0	11	35	77	104	0	0.00021453	0.000344279	0.000274311	0.000263652	12	4	16	WhC14	11	11	13	11
2	0	13	41	71	100	0	0.000169277	0.000277056	0.000296971	0.000135623	16	2	48	WhC14	13	12	14	13
